# Supplementary material for: A novel defined pyroptosis-related gene signature for predicting the prognosis of ovarian cancer
Source: Cell Death Discov. 2021 Apr 7;7:71. doi: 10.1038/s41420-021-00451-x (PMC8026591; doi:10.1038/s41420-021-00451-x)
Supplement: Supplementary file 1 — Table S1 [file 41420_2021_451_MOESM1_ESM.xlsx]

## Sheet: Sheet1
Genes	Full-names
AIM2	Absent in melanoma 2
CASP1	cysteine-aspartic acid protease-1
CASP3	cysteine-aspartic acid protease-3
CASP4	cysteine-aspartic acid protease-4
CASP5	cysteine-aspartic acid protease-5
CASP6	cysteine-aspartic acid protease-6
CASP8	cysteine-aspartic acid protease-8
CASP9	cysteine-aspartic acid protease-9
ELANE	elastase, neutrophil expressed
GPX4	glutathione peroxidase 4
GSDMA	gasdermin A
GSDMB	gasdermin B
GSDMC	gasdermin C
GSDMD	gasdermin D
GSDME	gasdermin E
IL18	interleukin 18
IL1B	interleukin 1 beta
IL6	interleukin 6
NLRC4	NLR family CARD domain containing 4
NLRP1	NLR family pyrin domain containing 1
NLRP2	NLR family pyrin domain containing 2
NLRP3	NLR family pyrin domain containing 3
NLRP6	NLR family pyrin domain containing 6
NLRP7	NLR family pyrin domain containing 7
NOD1	nucleotide binding oligomerization domain containing 1
NOD2	nucleotide binding oligomerization domain containing 2
PJVK	pejvakin/deafness, autosomal recessive 59
PLCG1	phospholipase C gamma 1
PRKACA	protein kinase cAMP-activated catalytic subunit alpha
PYCARD	PYD and CARD domain containing
SCAF11	SR-related CTD associated factor 11
TIRAP	TIR domain containing adaptor protein
TNF	tumor necrosis factor
