# Supplementary material for: A novel defined pyroptosis-related gene signature for predicting the prognosis of ovarian cancer
Source: Cell Death Discov. 2021 Apr 7;7:71. doi: 10.1038/s41420-021-00451-x (PMC8026591; doi:10.1038/s41420-021-00451-x)
Supplement: Supplementary file 3 — Table S3 [file 41420_2021_451_MOESM3_ESM.xlsx]

## Sheet: Sheet1
Genes	lowMean	highMean	logFC	pValue	fdr
DLK1	2.01956	19.6586	3.28305	0.00318933	0.0129995
EFNA2	0.885427	1.81159	1.03281	0.00947498	0.029546
AL049870.3	0.39504	2.23123	2.49777	0.00616977	0.0214847
GBP4	12.1201	5.78776	-1.06633	2.64e-11	6.93e-09
LINC01705	1.49227	0.588755	-1.34177	0.0168271	0.045748
TBX1	0.887933	1.7987	1.01843	0.000381101	0.00264159
BARX1	0.848653	2.43108	1.51835	0.0151862	0.0423554
MZB1	4.94283	2.41647	-1.03244	0.00351599	0.0140437
KRT4	1.51951	4.52794	1.57525	7.82e-05	0.000802768
IGLV1-44	64.9356	32.1182	-1.01562	0.0130141	0.0376541
MMP24	2.01932	4.11884	1.02837	3.65e-07	1.23e-05
STMN3	6.05699	13.4621	1.15223	4.78e-11	1.1e-08
ADH1B	0.745707	1.69117	1.18134	0.00318515	0.0129891
TMEM59L	0.663369	1.41893	1.09692	0.000171585	0.00144626
PIGR	11.3625	4.47826	-1.34327	0.000538167	0.00342847
USP30-AS1	2.00953	0.875825	-1.19814	1.59e-13	1.68e-10
LINC02159	2.86647	1.38804	-1.04622	1.45e-07	5.99e-06
HOXB9	2.20309	5.51471	1.32376	0.00103031	0.00555681
OGN	1.65977	3.96541	1.25649	0.000426398	0.00286788
LRRC4B	0.736375	1.81358	1.30033	1.67e-07	6.64e-06
PLXNA4	0.691059	1.66524	1.26885	2.1e-14	2.76e-11
MEG3	1.34274	2.73539	1.02657	4.79e-05	0.000546414
FGF19	0.695284	1.71366	1.30141	0.0064237	0.0221519
GZMB	4.36065	1.8877	-1.20792	2.28e-11	6.39e-09
BAMBI	1.75653	4.51488	1.36196	6.77e-06	0.000121921
SLC25A3P1	4.73285	2.27791	-1.055	0.000108853	0.00103643
IGLV2-11	54.5075	18.9587	-1.5236	0.014297	0.0404629
MIR483	0.9793	2.04499	1.06227	0.000523957	0.00335419
ADRA2A	2.53626	6.35367	1.32489	2.35e-07	8.65e-06
IGLV2-14	154.679	60.8756	-1.34534	0.00791808	0.0258609
LYVE1	1.10169	2.2984	1.06091	0.00033538	0.0024006
CCL7	1.71094	0.746657	-1.19627	9.55e-08	4.41e-06
SPOCK1	1.12658	2.42267	1.10465	4.97e-05	0.000563037
CXCL10	97.2956	30.7094	-1.66369	4.45e-19	5.85e-15
IGLC3	227.654	91.0275	-1.32247	0.00144504	0.00715663
LINC02303	1.80271	0.869184	-1.05244	0.000774241	0.00449012
IGLV9-49	7.28135	2.47116	-1.55902	0.00102167	0.0055238
HOXA5	2.21877	4.67313	1.07463	2.1e-05	0.000285494
PNMA2	0.789952	1.6329	1.0476	1.27e-06	3.3e-05
BEX1	7.14803	14.561	1.02649	0.0183008	0.0488511
EDN3	0.842767	3.52955	2.06628	0.00779834	0.0256109
MIR7152	0.688931	2.01328	1.54712	6.73e-05	0.000714889
HLA-DOB	2.82853	1.29618	-1.12579	1.66e-13	1.68e-10
GNLY	3.688	1.733	-1.08956	8.19e-09	6.45e-07
CCL20	16.133	6.42007	-1.32935	0.0105286	0.0319651
CXCL9	20.1553	8.25819	-1.28727	9.17e-06	0.000152305
KU-MEL-3	2.88269	1.12472	-1.35785	0.000129751	0.00117177
CD38	1.42653	0.617375	-1.20829	3.29e-11	7.86e-09
ALPP	3.37669	9.22691	1.45024	0.000199777	0.0016236
IGKV1-5	226.081	110.184	-1.03693	0.00780645	0.0256109
COL2A1	1.41116	3.22048	1.1904	0.000180303	0.00149766
MUC4	0.733774	1.46928	1.0017	3.85e-05	0.00045901
IGKV1-17	23.6435	6.32493	-1.90233	0.0127077	0.0369348
XCL2	2.18469	1.05794	-1.04617	3.08e-09	3.03e-07
CXCR2P1	2.0994	0.680519	-1.62527	5.33e-11	1.17e-08
GFRA1	0.475581	1.87789	1.98135	0.000173562	0.00146106
LRP4	1.2041	2.84758	1.24178	2.89e-05	0.000370942
ALDH1A2	1.2357	4.02449	1.70347	4.29e-07	1.39e-05
SLAMF7	2.66266	1.29847	-1.03605	0.000118415	0.0010965
LRRC55	3.69607	1.83887	-1.00718	8.74e-05	0.000872978
SOX11	1.094	2.56251	1.22794	0.000480968	0.00313547
MIR4635	1.39858	2.80069	1.00182	0.000123611	0.00112951
CST1	7.16227	18.7224	1.38628	0.0021874	0.00983658
MAGEC1	1.93321	0.725665	-1.41363	0.00508119	0.0186367
CYP4B1	33.6882	15.7726	-1.09483	7.37e-08	3.66e-06
NGFR	1.17781	2.42541	1.04212	0.00153343	0.00748722
CCL5	25.7974	12.7145	-1.02075	4.81e-09	4.24e-07
IGHGP	5.7696	2.74868	-1.06973	0.00567902	0.0202553
CDH16	0.651813	3.89921	2.58065	0.000297846	0.00218548
FBN2	1.01431	2.15095	1.08447	0.0141396	0.040104
TMEM198	1.4127	2.91094	1.04303	1.08e-09	1.49e-07
SFRP5	0.987848	2.97747	1.59172	0.00191725	0.00889553
HOXA9	0.501573	1.56842	1.64478	0.000737811	0.00434265
UPK2	3.00066	6.03671	1.00848	0.00999097	0.0307158
TNNT2	0.681617	1.5883	1.22045	1.89e-07	7.25e-06
RBPJL	0.167138	2.33817	3.80627	0.01049	0.0318993
GATA2	0.953219	2.88906	1.59972	1.22e-05	0.000190694
SIX2	1.24904	3.49742	1.48547	0.00937293	0.0292743
CPLX2	1.47721	2.96767	1.00646	0.0145199	0.0409273
AOC3	1.12694	2.32561	1.0452	2.19e-05	0.000295202
IDO1	12.3253	5.0003	-1.30153	2.6e-11	6.93e-09
PODN	2.66913	5.35762	1.00522	0.000344092	0.00243775
HLA-G	1.89154	0.900943	-1.07005	0.000204375	0.00164563
MUC5B	1.50418	3.36958	1.16359	0.00649774	0.0223253
IGLV3-19	122.309	46.6972	-1.38912	0.00936961	0.0292743
DCHS1	1.62696	3.57122	1.13424	3.42e-10	5.85e-08
ID1	17.0714	34.8062	1.02776	6.26e-07	1.86e-05
AADACP1	1.53925	0.728734	-1.07876	1.27e-05	0.000195992
KRTDAP	0.896235	1.96041	1.12921	0.00372646	0.014675
DACT3	0.707487	1.43555	1.02082	5.81e-07	1.76e-05
MYH11	0.682746	1.85991	1.44581	1.98e-07	7.53e-06
LINC01506	2.08808	1.00841	-1.0501	9.51e-06	0.000156729
COL26A1	2.88141	8.53027	1.56582	6.48e-07	1.91e-05
AC003035.2	1.55349	0.595566	-1.38318	4.08e-10	6.62e-08
JCHAIN	58.5107	22.1065	-1.40423	0.000999289	0.00541841
GFRA3	0.743789	3.14462	2.07992	0.000824914	0.00470373
AC007991.2	1.69361	0.773721	-1.13022	4.5e-07	1.44e-05
GBP1P1	4.02379	1.90063	-1.08208	7.18e-17	3.15e-13
UBD	6.35834	1.95949	-1.69817	1.37e-11	4.09e-09
SLIT3	2.41264	4.93988	1.03387	5.23e-11	1.17e-08
NKD2	3.0066	6.16652	1.03632	0.000182383	0.00150733
AL357507.1	2.25749	1.11973	-1.01156	0.0168289	0.045748
ELN	5.59795	11.2175	1.00278	8.74e-06	0.000147456
FGF9	0.771996	1.74758	1.17869	5.24e-07	1.62e-05
THBS4	1.47986	3.80722	1.36327	3.47e-05	0.000428439
AOX1	0.710216	1.54959	1.12556	0.00042333	0.00285309
CXCL13	7.03265	2.51293	-1.4847	1.98e-08	1.32e-06
OR2I1P	2.19195	0.854297	-1.3594	1.57e-06	3.92e-05
IGF2	265.32	538.382	1.0209	8.43e-06	0.00014377
SYT8	0.724582	1.48428	1.03454	0.000544895	0.00346462
IGLV1-47	113.857	38.3398	-1.57031	0.00370338	0.0146207
IGHV4-59	57.2945	24.7777	-1.20936	0.00537084	0.0194174
IGKJ5	4.41399	1.75529	-1.33038	0.0169183	0.0459435
CXCL11	13.5382	4.25735	-1.66901	1.49e-18	9.81e-15
IGF2-AS	1.04212	2.91123	1.4821	4.07e-05	0.000481602
